# Supplementary material for: Exploring differences and similarities of EQ-5D-3L, EQ-5D-5L and WHOQOL-OLD in recipients of aged care services in Germany
Source: PLoS One. 2023 Aug 25;18(8):e0290606. doi: 10.1371/journal.pone.0290606 (PMC10456181; doi:10.1371/journal.pone.0290606)
Supplement: S1 Data — (XLSX) [file pone.0290606.s001.xlsx]

## Sheet: Data map
Section of survey	variable name	variable label	values	value labels	Missing value	notes
base data	ID	Identification			not defined
	RETEST_INTERVAL	Length of test-retest interval	[0;100],[.]	[0-100]	not defined
	TIME1	time of participation start		hh:mm	not defined	only at T0
	TIME2	time of participation end		hh:mm	not defined	only at T0
	T1	T1 available	0,1	{0=T1 data not available, 1=T1 data available}	not defined
	5L_first	order of EQ5D	0,1	{0=3L first, 1= 5L first}
EQ-5D-5L	EQ1	Mobility	1,2,3,4,5,.	{1=no problems; 2= slight problems; 3=moderate problems; 4=severe problems; 5=unable to; .=missing}	.
	EQ2	Self-care	1,2,3,4,5,.	{1=no problems; 2= slight problems; 3=moderate problems; 4=severe problems; 5=unable to; .=missing}	.
	EQ3	Usual activities	1,2,3,4,5,.	{1=no problems; 2= slight problems; 3=moderate problems; 4=severe problems; 5=unable to; .=missing}	.
	EQ4	Pain / discomfort	1,2,3,4,5,.	{1=no pain/discomfort; 2= slight pain/discomfort; 3=moderate pain/discomfort; 4=severe pain/discomfort; 5=extreme pain/discomfort; .=missing}	.
	EQ5	anxiety / depression	1,2,3,4,5,.	{1=not anxious/depressed; 2=slightly anxious/depressed; 3=moderately anxious/depressed; 4=severely anxious/depressed; 5=extremely anxious/depressed; .=missing}	.
	EQ_VAS	Visual analogue scale	[0;100],[.]	[0-100]	.
EQ VAS	VAS_problem	Problems with answering the VAS	0,1,2,3,4,.	{0=no problems; 1=scale unmarked; 2=no value in box; 3= range reported; 4=mismatch between scale and box; 5= multiple problems; .=missing valiue}	.
WHOQOL-OLD	WHOQOL_Q1	To what extent do impairments to your senses (e.g. hearing, vision, taste, smell, touch) affect your daily life?	1,2,3,4,5,.	{1=not at all; 2=a little; 3=a moderate amount; 4=very much; 5=an extreme amount; .=missing}	.
	WHOQOL_Q2	To what extent does loss of for example, hearing, vision, taste, smell or touch affect your ability to participate in activities?	1,2,3,4,5,.	{1=not at all; 2=a little; 3=a moderate amount; 4=very much; 5=an extreme amount; .=missing}	.
	WHOQOL_Q3	How much freedom do you have to make your own decisions?	1,2,3,4,5,.	{1=not at all; 2=a little; 3=a moderate amount; 4=very much; 5=an extreme amount; .=missing}	.
	WHOQOL_Q4	To what extent do you feel in control of your future?	1,2,3,4,5,.	{1=not at all; 2=slightly; 3=moderately; 4=very; 5=extremely; .=missing}	.
	WHOQOL_Q5	How much do you feel that the people around you are respectful of your freedom?	1,2,3,4,5,.	{1=not at all; 2=slightly; 3=moderately; 4=very; 5=extremely; .=missing}	.
	WHOQOL_Q6	How concerned are you about the way in which you will die?	1,2,3,4,5,.	{1=not at all; 2=a little; 3=a moderate amount; 4=very much; 5=an extreme amount; .=missing}	.
	WHOQOL_Q7	How much are you afraid of not being able to control your death?	1,2,3,4,5,.	{1=not at all; 2=slightly; 3=moderately; 4=very; 5=extremely; .=missing}	.
	WHOQOL_Q8	How scared are you of dying?	1,2,3,4,5,.	{1=not at all; 2=slightly; 3=moderately; 4=very; 5=extremely; .=missing}	.
	WHOQOL_Q9	How much do you fear being in pain before you die?	1,2,3,4,5,.	{1=not at all; 2=a little; 3=a moderate amount; 4=very much; 5=an extreme amount; .=missing}	.
	WHOQOL_Q10	To what extent do problems with your sensory functioning (e.g. hearing, vision, taste, smell, touch) affect your ability to interact with others?	1,2,3,4,5,.	{1=not at all; 2=a little; 3=moderately; 4=mostly; 5=completely; .=missing}	.
	WHOQOL_Q11	To what extent are you able to do the things you’d like to do?	1,2,3,4,5,.	{1=not at all; 2=a little; 3=moderately; 4=mostly; 5=completely; .=missing}	.
	WHOQOL_Q12	To what extent are you satisfied with your opportunities to continue achieving in life?	1,2,3,4,5,.	{1=not at all; 2=a little; 3=moderately; 4=mostly; 5=completely; .=missing}	.
	WHOQOL_Q13	How much do you feel that you have received the recognition you deserve in life?	1,2,3,4,5,.	{1=not at all; 2=a little; 3=moderately; 4=mostly; 5=completely; .=missing}	.
	WHOQOL_Q14	To what extent do you feel that you have enough to do each day?	1,2,3,4,5,.	{1=not at all; 2=a little; 3=moderately; 4=mostly; 5=completely; .=missing}	.
	WHOQOL_Q15	How satisfied are you with what you have achieved in life?	1,2,3,4,5,.	{1=very dissatisfied; 2=dissatisfied; 3=neither satisfied nor dissatisfied; 4=satisfied; 5=very satisfied; .=missing}	.
	WHOQOL_Q16	How satisfied are you with the way you use your time?	1,2,3,4,5,.	{1=very dissatisfied; 2=dissatisfied; 3=neither satisfied nor dissatisfied; 4=satisfied; 5=very satisfied; .=missing}	.
	WHOQOL_Q17	How satisfied are you with your level of activity?	1,2,3,4,5,.	{1=very dissatisfied; 2=dissatisfied; 3=neither satisfied nor dissatisfied; 4=satisfied; 5=very satisfied; .=missing}	.
	WHOQOL_Q18	How satisfied are you with your opportunity to participate in community activities?	1,2,3,4,5,.	{1=very dissatisfied; 2=dissatisfied; 3=neither satisfied nor dissatisfied; 4=satisfied; 5=very satisfied; .=missing}	.
	WHOQOL_Q19	How happy are you with the things you are able to look forward to?	1,2,3,4,5,.	{1=very unhappy; 2=unhappy; 3=neither happy nor unhappy; 4=happy; 5=very happy; .=missing}	.
	WHOQOL_Q20	How would you rate your sensory functioning (e.g. hearing, vision, taste, smell, touch)?	1,2,3,4,5,.	{1=very poor; 2=poor; 3=neither poor nor good; 4=good; 5=very good: .=missing}	.
	WHOQOL_Q21	To what extent do you feel a sense of companionship in your life?	1,2,3,4,5,.	{1=not at all; 2=a little; 3=a moderate amount; 4=very much; 5=an extreme amount; .=missing}	.
	WHOQOL_Q22	To what extent do you experience love in your life?	1,2,3,4,5,.	{1=not at all; 2=a little; 3=a moderate amount; 4=very much; 5=an extreme amount; .=missing}	.
	WHOQOL_Q23	To what extent do you have opportunities to love?	1,2,3,4,5,.	{1=not at all; 2=a little; 3=moderately; 4=mostly; 5=Completely; .=missing}	.
	WHOQOL_Q24	To what extent do you have opportunities to be loved?	1,2,3,4,5,.	{1=not at all; 2=a little; 3=moderately; 4=mostly; 5=Completely; .=missing}	.
health status in general [T1]	HST1	health status in general	1,2,3,4,5,.	{1=excellent, 2=very good, 3=good, 4=fair, 5=poor}	.
EQ-5D-3L	EQOLD1	mobility	1,2,3	{1=no problems, 2=some problems, 3=confined to bed}
	EQOLD2	self-care ability	1,2,3	{1=no problems, 2=some problems, 3=unable to}
	EQOLD3	daily acitivities	1,2,3	{1=no problems, 2=some problems, 3=unable to}
	EQOLD4	pain / physical discomfort	1,2,3	{1=no pain/discomfort, 2=moderate pain/discomfort, 3=extreme pain/discomfort}
	EQOLD5	anxiety / despondency	1,2,3	{1=not anxious/depressed, 2=moderately anxious/depressed, 3=extremely anxious/depressed}
Sociodemographic questionnaire [T0]	SEX	sex	1, 2	{1=female, 2=male}
	AGE	age	1,2,3,4,5,6,7,8	{1=65-70 years, 2=71-75 years, 3=76-80 years, 4=81-85 years, 5=86-90 years, 6=91-95 years, 7=96-100 years, 8= over 100 years}
	MARITAL_STATUS	marital status	1,2,3,4,5	{1=single, 2=married/partnership, 3=widowed, 4=divorced, 5=other}
	EDUCATION	highest educational level	1,2,3,4,5,6,7	{1=secondary school certificate; 2=poly-technichal secondary school certificate; 3=intermediate school-leaving certificate; 4=advanced technical college certificate; 5=upper secondary school leaving certificate; 6=none; 7=other}
	CARE_LEVEL	care level		{0=no care grade; 1=care grade 1; 2=care grade 2; 3=care grade 3; 4=care grade 4; 5=care grade 5}
	CARE_FORMS	care forms	1,2,3,4,5,6	{1=at home/through relatives; 2=at home through relatives and professional care staff; 3=day or night care centre; 4=care home; 5=at home through relatives & day care centre; 6=at home through professional care staff & day care centre}
	HEALTH_STATUS	general health status	1,2,3,4,5	{1=excellent, 2=very good, 3=good, 4=fair, 5=poor}
	COMPLETION	independent completion of the questionnaire	1, 2	{1=independently, 2=with assistance}
	OTHER_COMPLETION	whose support	text
	AID_TYPE_1	read questions to me	0,1	{1=type of help needed, 0=type of help not needed}
	AID_TYPE_2	filled in my answers	0,1	{1=type of help needed, 0=type of help not needed}
	AID_TYPE_3	answered questions for me	0,1	{1=type of help needed, 0=type of help not needed}
	AID_TYPE_4	translated in my language	0,1	{1=type of help needed, 0=type of help not needed}

## Sheet: Data
ID	TIME1	TIME2	5L_first	EQ1	EQ2	EQ3	EQ4	EQ5	EQ_VAS	VAS_problem	WHOQOL_Q1	WHOQOL_Q2	WHOQOL_Q3	WHOQOL_Q4	WHOQOL_Q5	WHOQOL_Q6	WHOQOL_Q7	WHOQOL_Q8	WHOQOL_Q9	WHOQOL_Q10	WHOQOL_Q11	WHOQOL_Q12	WHOQOL_Q13	WHOQOL_Q14	WHOQOL_Q15	WHOQOL_Q16	WHOQOL_Q17	WHOQOL_Q18	WHOQOL_Q19	WHOQOL_Q20	WHOQOL_Q21	WHOQOL_Q22	WHOQOL_Q23	WHOQOL_Q24	EQOLD1	EQOLD2	EQOLD3	EQOLD4	EQOLD5	SEX	AGE	MARITAL_STATUS	EDUCATION	CARE_LEVEL	CARE_FORMS	HEALTH_STATUS	COMPLETION	OTHER_COMPLETION	AID_TYPE_1
025	13:25:00	13:40:00	1	4	3	5	4	3	75	0	4	4	5	1	5	1	1	1	1	3	1	1	5	5	5	4	4	4	4	3	3	5	5	5	2	2	3	3	2	1	4	3	1	3	4	3	2	Praktikantin
410	09:40:00	09:50:00	0	4	3	3	4	3	50	1	4	4	5	2	4	3	4	1	5	2	3	5	5	5	5	1	4	1	2	3	3		3	4	2	2	2	2	3		4	3	1	3	4	3	2	Pflegekraft	1
413	11:25:00	11:45:00	0	3	3	3	4	2	45	1	4	3	5	3	3	1	1	1	2	4	2	1	4	5	3	3	3	2	2	4	3	2	3	2	2	2	3	3	1	1	4	4	1	4	4	4	2	Pflegekraft	1
412	11:00:00	11:15:00	0	2	2	1	1	1	60	1	2	1	3	3	1	1	1	1	1	1	3	5	3	2	3		5	2	5	5	2	3	3	4	2	1	1	1	1	2	3	1	1	3	4	3	2	Pflegekraft	1
411	10:07:00	10:35:00	0	2	2	3	2	2	45	1	2	1	2	1	4	1	1	5	2	1	4	2	4	1	5	1	1	4	2	3	4	4	3	4	1	1	1	2	1	1	4	4	1	3	4	2	1
417	09:30:00	09:50:00	0	2	2	1	2	2	70	1	1	1	4	4	4	1	1	2	2	1	4	4	5	4	4	4	4	5	3	4	2	2	3	2	2	2	2	2	1	1	5	3	6	3	4	2	1
432	14:30:00	15:01:00	0	2	2	3	4	1	50	1	2	1	3	3	4	1	1	1	3	1	4	4	2	5	5	3	4	1	4	3	1	4	5	3	2	1	2	3	2	1	5	3	5	2	3	3	2	Pflegekraft	0
423	12:00:00	12:30:00	0	1	3	2	3	2	50	0	2	2	4	4	4	2	2	2	2	2	2	4	4	4	4	5	4	3	3	4	4	4	5	5	2	2	2	2	1	1	7	3	1	3	6	3	2	Pflegekraft	1
409	12:00:00	12:10:00	0	1	1	1	2	1	70	0	2	2	3		4	1	1	3		1	5	4	5	2	3	4	4	2	4	4	4	4	5	4	1	1	1	2	1	1	2	4	3		4	2	2	.	1
420	12:15:00	12:25:00	0	4	5	5	4	5	25	0	4	2	4	4	5	5	4	1	5	3	2	1	5	1	5	3	4	2	3	3	4	4	4	4	2	3	3	3	3	1	4	3	1	4	6	4	2	.	1
421	13:30:00	13:50:00	0	3	2	3	2	1	55	0	3	3	2	1	3	2	2	1	1						4	3	2	3	2	3	3	4	3	3	1	2	2	2	1	2	2	2	1	3	1	3	1
414	13:30:00	14:00:00	0	4	3	3	3	1	60	1	4	2	4	1	4	1	1	1	1	1	4	3	2	2	4	4	4	2	3	3	4	2	2	2	2	2	2	2	1	1	5	3	1	3	6	3	2	.	1
418	12:00:00	12:45:00	0	5	1	4	3	2	20	0	5	5	4	2	5	2	1	1	2	3	3	3	4	2	4	3	2	2	3	2	5	5	4	5	2	1	2	2	2	2	4	2	5	3	2	4	2	Pflegekraft	1
422	15:15:00	15:30:00	0	3	1	1	4	1	50	0	2	2	4	4	5	1	1	1	1	1	5	4	5	4	5	4	3	3	4	3	5	5	4	5	2	1	2	2	1	1	5	3	5	2	6	3	1
426	12:00:00	12:35:00	0	3	2	3	2	3	50	0	3	3	3	3	4	2	2	3	4	2	3	3		2	5	3	3	3	3	3	3	4	4	4	2	2	2	2	2	1	4	2	4	3	6	3	2	Pflegekraft	1
419	10:10:00	10:45:00	0	3	1	2	2	2	60	0	3	3	2	3	2	4	4	3	4	3	4	3	4	4	4	4	4	3	4	4	3	4	4	4	2	1	2	2	2	2	3	3	3	2	1	3	1
427	11:45:00	12:15:00	0	5	5	5	2	2	20	0	1	2	3	2	3	3	4		3	3	3	3	4	4	4	3	3	3	3	3	4	3	3	4	2	2	3	2	1	2	4	2	1	5	2	3	2	Pflegekraft	1
424	13:20:00	13:45:00	0	2	1	2	2	1	50	0	1	1	5	5	5	1	1	1	1	1	5	5	5	4	5	5	4	4	5	3	5	5	4	5	1	2	2	2	1	1	5	3	1	2	1	3	2	Pflegekraft	1
425	11:45:00	12:15:00	0						40	1	4	4	3	2	2	1	1	1	4	4	2	2	4	3	2	4	4	2	3	2	4	4	3	2	2	2	2	2	2	1	5	3	1	2	1	3	2	Pflegekraft	1
448	13:35:00	14:00:00	0	5	5	5	1	1	80	1	5	5	1	1	1	1	1	1	5	2	1	1	3	2	4	4	2	2	4	2	5		5	5	2	3	3	1	1	1	7	3	1		4	1	2	Praktikant
455	13:50:00	14:00:00	0	3	3	5	1	2					3		3					3			3		4						4	4	3	4	2	2	3	1	2	1		3	1		4	1	2	Praktikantin
022	10:30:00	11:00:00	1	5	1	1	1	2	50	0	2	2	4	2	4	3	3	1	2	3	3	3	4	2	3	3	2	3	3	3	2	2	3	3	2	1	2	1	2	1	6	3	3	1	4	3	2	Praktikant	1
024	11:35:00	11:55:00	1	3	2	1	3	2	50	0	1	1	5	4	3	2	1	1	1	1	5	3	3	3	5	4	4	4	3	4	5	4	5	5	2	1	2	2	1	1	6	3	1	1	4	2	2	Praktikant
023	10:30:00	10:55:00	1	2	1	1	1	1	80	0	2	1	5	5	5	1	1	1	1	3	5	3	4	3	4	4	4	4	4	3	3	5	5	4	1	1	1	1	1	1	5	3	3		4	2	2	Praktikant
017	13:45:00	14:15:00	1	2	1	1	1	1	70	0	1	1	4	1	5	1	1	1	1	1	3	3	3	5	4	5	4	4	3	5	4	4	4	4	1	1	1	1	2	1	6	3	5		4	1	2	Praktikant
446	15:45:00	14:30:00	0	5	5	5	1	1	0	0	5	5	1	1	1	1	1	1	1	5	1	1	1	1	4	4	1	1	1	1	1	3	5	2	2	3	3	3	1	1	1	3	3	3	4	4	2	Praktikant
453	11:05:00	11:20:00	0	4	3	5	4	4	5	0	4	4	3	1	1	1	1	1	1	3	1	1	3	3	4	2	4	4	1	3	4	5	5	5	2	3	3	1	3	1	6	3	1	2	4	4	2	Praktikant
447	10:45:00	11:00:00	0	2	3	3	1	1	75	0	1	2	5	4	5	1	1	1	3	1	5	4	5	3	4	4	4	1	3	4	5	5	5	5	2	2	2	1	1	1	6	3	3	3	4	2	2	Praktikant
454	14:15:00	14:45:00	0	4	3	4	5	1	80	0	4	3	3	3	5	1	1	1	1	1	3	2	2	2	2	2	2	2	3	3	4	1	1	1	2	2	2	2	2	2	3	4	6	3	4	3	2	Praktikant
452	11:30:00	13:10:00	0	2	1	1	2	1	80	0	1	2	5	5	5	1	1	1	1	1	2	4	5	2	4	4	4	4	4	3	4	5	5	5	2	2	2	1	1	2	4	2	5	3	4	3	2	Praktikant
008	11:30:00	11:50:00	1	1	2	3	1	1	80	1	3	4	3	1		1	1	1	3	4	3	4	4	2	1	5	3	3	3	3	3	5	5	5	1	2	2	1	1	2	4	2	3	2	1	1	2	Ehefrau	1
384	18:00:00	18:45:00	0	2	2	5	2	2	50	1	3	3	3	2	3	1	1	1	4	1	4	1	3	1	4	3	2	2	3	3	3	1	1	3	2	1	3	2	2	1	5	4	1	2	1	3	2	Tochter	1
018	09:40:00	10:10:00	1	5	3	2	3	2	25	1	3	3	4	3	4	2	2	1	4	2	4	4	3	4	4	4	4	4	3	3	3	4	3	3	3	2	2	2	2	2	6	2	1	3	4	3	1	.
009	14:05:00	14:15:00	1	3	1	1	1	1	85	1	2	2	4	4	4	2	2	1	2	1	4	3	5	5	5	4	4	4	5	4	4	5	5	5	2	1	1	1	1	2	4	2	5	0	3	2	1	.
386	10:45:00	11:10:00	0	3	2	3	4	1	85	0	5		5	3	5	2	2	1	3	4	3	2	5	3	4	4	3	3	4	3	3	4	5	4	2	2	2	2	1	1	7	3	1	2	2	2	1	.
379	18:00:00	18:20:00	0	5	5	4	5	4	30	1	3	2	4	2	5	4	5	5	5	2	4	4	2	4	4	3	3	3	4	3	4	5	5	4	3	2	3	3	2	1	5	3	6	3	6	4	2	Tochter	1
389	11:30:00	11:38:00	0	3	3	3	3	3	55	0	3	3	3	3	4	3	4	4	4	2	3	3	4	3	4	3	2	2	3	3	4	4	4	4	2	2	2	2	2	1	4	3	3	2	2	3	1	.
377	15:45:00	08:45:00	0	1	3	3	4	3	50	0	4	4	5	2	2	4	4	4	4	3	2	2	2	3	4	4	3	1	3	2	3	4	3	3	2	2	2	3	2	1	6	3	1	3	2	3	1	.
403	11:25:00	11:45:00	0	1	1	1	4	1	50	0	1	1	4	4	4	1	1	1	3	1	4	5	4	2	5	4	4	4	4	3	4	4	4	4	1	1	1	3	1	1	4	1	1		4	3	2	Verwaltungskraft	1
404	15:45:00	16:00:00	0	2	1	2	2	3	50	0	2	1	5	4	5	1	1	2	1	1	5	4	3	2	4	3	3	4	3	4	4	4	4	4	2	1	2	2	2	1	5	3	5		4	3	2	Verwaltungskraft	1
405	16:10:00	16:40:00	0	3					75	0	4	4	5	5	4	1	1	1	2	4	4		4	4	4	5	3	4	3	2		5	4		2	1	2	3	1	1	6	3	1	2	4	3	2	.	1
401	10:45:00	11:05:00	0	4	2	2	5	1	60	1	1	1	5	3	4	1	1	1	3	3	5	4	2	5	4	4	4	2	3	5	3	1			2	1	2	3	1	1	5	3	1		4	3	2	Verwaltungskraft	1
407	11:00:00	11:30:00	0	1	2	1	3	1	50	0	4	4	4	1		5	3	1	4	1	4	2	4	2	4	1	1	1	4	3	2	2	1	3	1	2	2	2	1	2	5		3	2	4	3	1	.
408	16:00:00	16:20:00	0	1	1	1	4	1	75	0	2	1	5	3	5	1	1	1	1	1	5	4	5	5	5	4	4	3	3	4	4	5	4	4	1	1	1	3	1	1	6	3	1	2	4	3	2	Verwaltungskraft	1
415	11:10:00	11:35:00	0	2	2	3	2	1	70	0	4	3	4	3	4	2	2	1	1	4	3	3	4	4	3	4	4	3	3	2	4	3	3	3	1	1	2	1	1	1	6	3	1	3	4	2	2	Verwaltungskraft	1
416	10:30:00	10:50:00	0	3	3	3	5	2	50	0	2	2	2	1	2	4	4	2	2	1	2	3	2	2	2	3	3	3	2	4	2	1	2	2	2	2	2	3	2	1		3	1	3	4	4	2	Verwaltungskraft	1
402	14:15:00	14:45:00	0	2	1	4	3	1	70	0	4	4	4	1	3	1	1	1	4	4	1	2	5	3	4	4	3	2	3	1	4	5	3	4	2	1	2	2	1	1	6	2	3	2	4	3	2	Ehemann	1
406	10:45:00	11:30:00	0	3	3	3	4	1	50	0	3	1	3	1	4	1	1	1	2	1	3	4	4	4	4	3	3	3	3	4	4	4	4	4	2	2	3	3	2	1	3	3	1	3	4	3	2	Verwaltungskraft	1
0076	12:00:00	12:20:00	1	2	1	2	3	2	70	0	2	3	4	3		3	2	2	4		3	3	4	3	4	4	4	3	4	4	5	5	5	5	2	1	2	2	2	1	2	2	3	3	2	2	1	.
0068	14:15:00	14:40:00	1	4	3	1	2	1	50	1	2	3	5	1	5	2	1	1	2	1	3	1	4	2	4	3	2	3	3	3	2	3	3	1	2	2	2	2	1	1	6	1	1	3	4	3	2	Betreuung	1
0013	13:50:00	14:15:00	0	1	1	1	1	1	80	1	1	1	5	1	5	2	1	1	2	1	3	1	4	2	4	3	4	3	3	3	2	3	3	1	1	1	1	1	1	1	4	1	1	3	4	3	2	BD	1
0071	13:00:00	13:10:00	0	1	1	1	3	1	50	0	1	2	5	5	5	1	1	1	2	1	5	5	4	5	5	5	5	5	5	5	5	5	5	5	1	1	2	3	1	1	3	3	5	0		2	1	.
0077	14:30:00	15:00:00	0	1	3	1	3	3	55	1	3	3	5	2	4	4	4	4	3	2	4	4	4	5	5	4	4	4		3	4	5	4	4	1	2	2	2	2	2	3	1	3	1	4	3	2	Betreuung	1
0074	15:30:00	16:10:00	1	2	1	2	2	1	60	1	3	3	2	3	4	2	3	1	3	3	3	4	3	4	4	4	4	3	4	3	3	4	3	3	1	1	1	2	1	2	5	2	1	0	1	3	1	.
0073	15:40:00	16:15:00	0	2	1	3	3	3	55	1	3	4	2	1	2	3	1	2	3	4	2	3	3	4	4	4	3	4	3	3	3	4	3	3	2	2	2	2	2		5	2	3	2	2	4	1	.
0072	11:30:00	12:30:00	1	2	1	2	2	1	70	0	4	4	4	1	2	2	3	1	4	3	4	1	2	3	2	4	3	4	3	3	4	4	4	4	2	1	1	2	2	1	5	2	1	0	1	2	1	.
0079	10:00:00		0	3	1	2	2	2	70	1	3	3	4	3	2	4	4	5	5	3	4		3	3	4		4	4	4	3		3	3	3	2	1	2	2	2		6	2	1	0				.
0070	14:00:00	14:30:00	1	1	1	1	2	4	90	0	2	4	4	2	4	2	2	1	2	2	5		5	5	5	5	5	4	4	3	4		3		1	2	2	2	3	1	5	3	3	3	4	2	2	Betreuung	1
0063	17:30:00	17:50:00	0	1	2	4	1	1	50	0	2	2	3	2	5	3	3	4	4	4	3	3	4	2	4	3	3	4	3	3	4	4	3	4	1	2	2	1	1	1	3	1	5	4	4	3	2	BD	1
0067	15:50:00	15:50:00	0	1	2	1	1	1	50	0	3	1	4	3	5	2	2	4	4	3	4	4	5	4	5	4	4	2	4	3	3	3			1	2	1	1	1	1	4	1	5	2	4	2	2	BD	1
0017	15:45:00	16:00:00	0	2	1	1	1	1	50	0	2	1	4	3	5	1	1	1	1	3	5	5	4	5	4	5	4	3	4	3	3	4	3	3	1	1	1	1	1	2	2	4	3		4	1	2	BD	1
0069	16:05:00	16:25:00	0	3	4	3	2	1	50	0	1	1	3	3	5	1	1	1	1	1	3	3	3	4	3	4	4	4	4	5	4	3	3	3	2	2	2	2	1	1	1	3	3	3	4	3	2	BD	1
0075	12:00:00	12:15:00	0	4	1	3	3	1	25	5	4	3	5	1		2	2	1	3	3	2				4	2	2	5	3	3					2	2	2	2	1	2	4	2	5	2	2	4	1	.
512	15:00:00	15:53:00	0	1	3	3	1	1	50	1	3	3	3	2	2	4	4	4	3	3	3	3	4	3	4	3	3	3	3	3	5	5	4	4	1	2	2	1	1		5	2	1	2	5	3	2	Pflegekraft	1
044	12:30:00	14:00:00	1	3	2	1	3	2	40	1	3	3	3	3	3	2	2	2	2	2	3	3	3	3	3	3	3	3	3	4	4	3	3	3	1	1	1	2	2	2	3	1	1	2	6	3	2	Pflegekraft	1
511	09:00:00	10:15:00	0	2	1	2	2	1	50	1	1	1	4	4	3	2	2	3	3	2	4	3	4	4	3	4	3	4	3	4	4	4	4	4	1	1	2	1	1	1	1	2	1	2	5	2	2	Pflegekraft	1
043	09:30:00	11:00:00	1	2	2	2	1	2	55	5	2	2	3	3	2	2	2	2	2	3	3	3	4	4	3	4	3	3	3	3	4	4	3	4	1	2	1	1	2	1	5	3	1	4	5	2	2	Pflegekraft	1
510	10:00:00	11:20:00	0	3	3	3	1	2	55	1	4	3	3	2	4	4	2	2	2	2	3	3	3	3	3	3	3	2	3	3	4	3	3	3	2	2	2	1	1	2	3	1	1	3	6	3	2	Pflegekraft	1
0009	17:00:00	17:25:00	0	1	1	2	2	2	80	0	2	2	1	1	3	3	2	4	2	1	3	3	4	3	4	3	3	2	3	5	3	2	3	3	2	1	2	1	1	1	5	1	3	0	4	2	1	.
0032	16:50:00	17:23:00	1	3	3	3	2	1	50	0	4	4	5		5	4	1	1	2	3	3			2	4	3	4	4	3	2		4	3		2	2	2	1	1	1	5	3	3	2	2	2	2	OM	1
0059	14:15:00	14:40:00	0	3	2	3	3	3	35	0	4	4	4	3	4	4	5	3	5	3	4	3	3	4	4	3	3	3	3	2	2	2	2	3	2	2	2	2	1	1	3	3	1	2	4	3	2	Betreuung	1
0057	14:10:00	14:30:00	0	5	5	3	3	3	25	0	2	2	4	3	4	4	4	3	5	2	3	4	4	3	4	4	4	3	4	3	4	4	4	4	2	3	2	2	2	2	5	3	5	3	4	3	2	Betreuung	1
0060	10:30:00	11:00:00	1	5	5	4	3	4	20	0	3	3	2	2	2	4	5	4	5	3	2	3	3	2	4	3	2	2	3	3	3	2	3	2	2	3	2	2	3	1	4	3	1	3	4	4	2	Betreuung	1
0061	11:05:00	11:30:00	0	3	4	4	3	3	30	0	2	2	3	3	2	4	5	3	5	4	3	4	3	3	4	3	3	3	3	4	3	3	2	3	2	2	2	2	1	2	4	3	1	2	4	3	1	.
0062	14:00:00	14:30:00	1	3	3	4	3	3	40	0	2	2	3	3	4	4	4	3	5	4	3	2	4	3	4	3	3	2	3	3	3	3	3	3	2	2	2	2	2	2	4	3	5	3	4	3	1	.
0058	14:05:00	14:25:00	1	2	1	1	2	2	45	0	2	2	4	4	4	4	4	3	5	1	5	4	4	4	4	4	4	4	4	3	4	4	3	3	2	1	1	2	2	1	4	3	1	2	4	3	1	.
0005	17:00:00	17:00:00	1	2	1	1	1	1	50	0	1	1	5	4	5	2	2	2	4	1	5	5	4	5	3	4	4	4	3	5	3	3	3	3	1	1	2	2	1	1	4	1	1	1	4	2	1	.
0004	11:10:00	11:10:00	1	5	5	5	3	2	70	0	1	1	4	4	5	4	4	2	4	1	1	2	4	3	5	4	1	1	3	5	5	5	5	5	3	3	3	2	2	1	4	2	5	4	4	4	1	.
057	10:00:00	10:10:00	1	3	2	2	2	3	50	0	4	4	5	4	3	5	5	5	4	3	4	3	3	3	4	4	3	3	4	4	3	4	3	4	2	2	2	2	2	1	1	2	5	0	1	3	1	.
052	11:30:00	11:50:00	1	4	1	1	1	1	30	0	2	2	4	3	2	2	1	1	1	2	2	3	4	4	4	4	4	2	4	4	4	4	5	5	2	1	1	1	1		4	2	4	0	1	3	1	.
500	14:30:00	15:20:00	0	5	5	5	3	2	40	0	4	4	2	2	3	2	2	1	5	3	4	3	3	2	4	2	2	1	3	3	2	4	3	4	3	3	3	2	2	1	2	2	1	4	2	4	2	.	0
063	09:30:00	09:35:00	0	5			2	1	50	0	1	1	4	1	4	1	1	1	4	1	4	2	2	1							4	4	3	3		1	1	2	1	1	6	4	1	2	4	2	1	.
058	10:30:00	10:40:00	0	3	1	4	3	1	80	0	1	1	5	3	3	1	1	1	1	1	3	3	5	2	5	4	3	3	3	5	5	5	3	3	2	1	1	2	1	1	4	3	4	2	4	2	1	.
059	13:30:00	13:50:00	0	2	2	2	3	1	50	1	2	3	4	4	4	2	2	2	2	3	4	4	5	4	4	4	4	4	4	3	2	4	3	4	2	2	2	2	1	1	6	3	4	2	4	4	2	Ergotherapeutin	1
061	12:00:00	12:20:00	0	1	2	2	2	1	70	1	2	1	3	2	3	1	2	2	2	2	3	3	4	3	4	4	4	3	4	4	4	4	4	4	1	2	2	2	1	1	5	3	1	1	4	3	2	Ergotherapeutin	1
060	12:20:00	12:40:00	0	2	2	1	2	2	85	1	1	1	4	2	4	1	1	1	2	1	3	3	4	4	4	4	5	4	5	4	4	4	3	4	2	2	2	2	1	1	3	3	1	1	4	3	2	Ergotherapeutin	1
062	11:00:00	11:20:00	0	1	1	2	2	2	80	1	2	2	2	3	4	2	1	2	3	2	3	3	3	4	4	3	3	3	3	4	4	3	4	3	1	1	1	1	1	1	4	2	1	1	4	2	2	Ergotherapeutin	1
541	12:40:00	13:00:00	0	1	1	1	2	1	70	1	2	2	4	4	4	2	1	1	2	3	3	3	3	2	4	4	3	4	4	3	4	4	4	4	1	2	1	2	1	1	6	3	1	1	4	2	2	Ergotherapeutin	1
070	11:00:00	11:25:00	1	2	1	2	1	1	85	0	2	2	4	3	5	2	2	1	2	1	4	4	4	4	4	4	3	3	4	4	4	5	4	4	1	1	1	1	1	2	2	2	2	0	1	2	1	.
045	14:00:00		1	2	1	2	3	1	80	0	4	3	4	3	4	2	2	1	3	3	4	4	4	5	4	4	4	4	3	3	5	5	5	5	2	1	2	2	1	2	4	2	1	0	1	3	1	.
053	14:00:00	14:35:00	1	1	1	2	3	1	60	0	1	3	5	3	3	4	5	5	4	1	4	3	4	3	4	3	3	3	4	4	5	5	5	5	2	1	1	2	2	1	3	2	5	1	1	3	1	.
531	18:00:00	18:20:00	0	3	2	3	3	2	45	0	2	2	4	2	5	2	2	2	2	1	3	3	5	5	5	2	2	4	3	5	5	5	5	5	2	2	2	2	1	1	3	2	3	2	2	3	1	.
047	11:30:00	11:30:00	1	3	2	5	1	1	50	0	2	2	4	1	2	1	1	1	2	1	1	2	3	2	5	4	2	3	3	4	2	2	3	1	2	1	3	2	1	1	5	3	1	0	1	3	1	.
532	17:00:00	17:20:00	0	2	1	2	2	2	60	0	4	4	4	3	4	2	4	2	4	4	3	4	4	5	5	4	4	4	4	2	4	5	5	5	1	1	1	1	1	2	5	2	5	0	1	2	1	.
049	14:30:00	15:00:00	1	5	3	5	3	1	50	0	3	2	4	1	4	1	2	3	5	2	3	4	3	1	3	4	2	2	3	4	4	4	4	4	2	2	3	2	1	1	4	2	1	3	4	3	2	Tochter	1
056	14:30:00	15:00:00	1	2	1	2	1	1	50	0	3	3	4	1	3	1	1	1	5	2	3	4	4	5	3	4	2	2	3	4	3	3	4	4	1	1	1	1	1	2	4	2	1	0	1	2	2	Tochter	1
034	09:30:00	09:55:00	1	2	2	2	3	2	30	2	1	1	3	3	4	1	1	1	1	2	3	2	4	3	5	3	3	3	4	4	4	5	4	4	2	2	2	2	2	2	6	2	1	3	5	3	1	.
066	09:00:00	09:20:00	0	3	3	2	2	2	50	1	4	3	2	3	4	2	2	2	2	3	4	3	4	2	4	3	3	3	3	3	3	3	3	3	1	1	1	2	2	1	5	3	1	1	4	3	2	Ergotherapeutin	1
065	09:35:00	09:55:00	0	4	3	4	1	1	50	1	5	5	2	1	3	1	1	1	2	3	3	3		1	5	3	3	3	3	2	2	4	3	3	2	2	3	1	1	1	3	2	1	2	4	2	2	Ergotherapeutin	1
0029	10:00:00	10:10:00	0	2	1	3	3	1	60	0	3	3	4	4	4	4	4	2	3	2	3		3	4	3	4	4	3	3	3	3	3	4	4	2	1	2	2	1		4	3	3	1	4	3	1	.
0034	19:00:00	21:45:00	1	2	1	1	2	1	80	4	4			3	4	3	4	4	4	4	3	4	5	3		4	4	3	3	2	4	4	3	4	1	1	1	2	1	1	4	3	4	5	4	3	1	.
0031	15:30:00	15:40:00	0						30	1	4	4	5	3	5	2	5	3	5	3	5	4	5	3	4	5	3	2	4	1	5	5	5	5						2	6	3	3	3	4	3	1	.
0033	11:25:00	11:35:00	0	4	1	2	3	1	60	0	2	2	5	3	5	1	3	1	4	1	4	3	5	5	5	3	4	4	4	3	5	5	4	5	2	1	1	2	1	2	5	2	3	0	4	2	1	.
0051	11:45:00	11:50:00	0	1	1	1	1	1	80	0	2	2	5	2	5	1	1	1	2	2	5	4	4	5	4	4	4	4	4	4	5	5	4	4	1	1	1	1	1	2	5	3	5	0	4	2	1	.
0028	18:00:00		1	3	2	3	3	1	50	0	4	2	4	4	3	5	5	4	5	3	3	1	2		3	2	3	2	3	4	1	1	2	2	2	1	2	2	1	1	6	1	5	3	4	3	1	.
0038			1	1	1	1	1	1	80	1	2	2	4	3	4	1	1	1	4	3	4	3	4	4	4	4	4	4	4	4	4	4	4	4	1	1	1	1	2							2		.
0041	10:11:00	10:23:00	0	1	1	1	1	2	70	1	2	1	4	5	5	5	1	5	4	2	4	4	5	2	3	3	4	3	4	4	4	4	4	4	1	1	1	1	2	2	5	2	1	3	3	3	2	Pflegekraft	1
0040	10:00:00	10:12:00	1	1	2	2	2	2	80	0	1	1	5	5	5	1	1	2	1	1	5	5	4	4	4	3	3	3	3	5	3	4	4	4	1	2	2	2	2	1	1	3	1	3	6	3	2	Pflegekraft	1
0025	12:08:00	12:17:00	0	2	1	2	2	2	50	1	5	4	3	3	5	5	1	1	5	4	3	1	3	1	4	1	4	3	1	3	3	4	3	3	2	2	1	2	1	1	2	3	3	3	3	3	2	Pflegekraft	1
0024	11:13:00	11:27:00	1	3	1	2	1	2	75	1	1	1	1	2	4	1	3	1	5	3	4	4	5	2	5	3	4	4	5	4	4	4	2	5	2	1	1	1	1	1	4	3	1	2	3	2	2	Pflegekraft	1
038	09:40:00	09:55:00	1	2	2	2	2	2	50	1	3	2	4	4	4	1	1	1	4	3	4	3	4	2	4	4	4	4	4	4	4	4	3	3	2	2	2	2	2	1	5	3	1	4	3	2	2	Pflegekraft	0
0045	09:47:00	10:20:00	0	2	2	2	3	2	50	1	3	4	3	3	5	2	2	4	1	2	4	4	4	4	4	4	3	2	4	3	4	4	5	3	2	2	2	2	2	2	4	2	5	4	3	3	2	Pflegekraft	1
0002	09:30:00	09:37:00	1	1	1	1	1	1	80	1	3	2	4	4	5	1	1	1	3	2	4	4	5	4	4	4	4	4	4	4	4	4	4	4	1	1	1	1	1	2	3	3	1	4	3	3	2	Pflegekraft	1
0001	11:29:00	11:37:00	0	3	3	3	2	3	35	1	4	3	2	2	4		2	3	2	4	2	2	4	3	4	3	2	4	3	2	4	4	2	4	2	3	2	2	2	1	5	3	1	3	3	3	2	Pflegekraft	1
0023	11:40:00	11:49:00	0	2	1	2	2	1	50	1	4	2	4	3	4	1	1	1	2	2	4	4	3	2	4	4	4	3	4	4	4	4	3	3	2	2	1	2	1	1	4	3	1	5	3	3	2	Pflegekraft	1
0039	10:20:00	10:32:00	0	1	1	1	1	1	70	1	4	3	4	2	4	2	4	1	1	4	2	5	4	5	4	4	4	3	3	3	5	5	4	4	1	1	1	1	1	1	3	3	3	4	3	2	2	Pflegekraft	0
0044	10:55:00	11:05:00	1	1	1	1	1	1	100	1	2	2	4	4	5	5	1	4	4	1	4	4	5	4	4	4		4	4	4	4	4	4	3	1	1	1	1	1	1	3	2	4		3	2	2	Pflegekraft	1
507	10:14:00	10:25:00	0	1	5	5	1	5	84	0	1	2	1	1	1	1	1	1	1	1	1	3	5	5	5	4	4	4	4	4	5	5	3	3	1	3	3	1	3	1	5	2	1	4	5	3	2	Pflegekraft	0
0043	10:39:00	10:50:00	0	2	2	3	3	2	45	1	4	3	2	2	4	2	2	3	2	4	2	2	3	2	4	3	2	3	3	2	4	3	2	4	1	2	2	2	2	1	4	3	1	5	3	1	2	Pflegekraft	0
0022	13:40:00	14:13:00	1	2	2	2	2	2	75	0	3	2	4	3	4	1	1	1	1	1	5	5	5	5	5	4	4	2		3	3	4	3	4	2	2	1	2	1	2	6	3	1	3	4	2	2	OM	1
0006	13:00:00	13:23:00	1	1	1	1	1	1	80	0	1	1	5	3	3	3	2	1	3	1	4	4	3	4	4	4	4	5	4	4	3	2	3	2	1	1	1	2	1	1	4	3	1	3	4	2	2	OM	1
485	12:15:00	12:40:00	0	3	1	2	2	2	50	0	3	3	4	3	4	3	2	2	2	2	3	3	3	3	1	4	3	2	3	3	2	3	3	3	2	1	2	2	2	1	4	4	1	3	4	3	2	OM	1
0056	18:00:00		1	2	1	3	2	1	70	2	2	2	5	4	4	2	3	2	4	1	5	4	5	4	5	5	3	3	3	4	4	4	5	4	2	1	2	2	1	1	5	3	4	1	4	3	1	.
0055	18:30:00	18:30:00	0	1	1		1	1	95	0	1	1	5	2	5	2	2	2	2	1	5	5	5	5	4	4	5	4	5	5	4	5	5	5	1	1	1	1	1	1	6	3	3	0	4	2	1	.
475	14:30:00	15:05:00	0	1	1	1	2	1	75	0	2	3	1	2	3	4	4	5	4	1	2	3	3	2	4	2	2	2	5	3	2	2	5	3	1	1	1	2	1	1	3	3	1	2	4	3	2	Einrichtungsleitung	1
504	14:59:00	15:16:00	0	2	2	2	3	2	86	1	2	3	4	4	4	2	5	4	5	2	4	4	4	5	4	4	4	2	4	3	5	5	4	3	2	1	1	2	2	2	4	2	1	0	2	2	1	.
527	10:30:00	11:10:00	0	3	1	2	2	1	75	0	1	1	4	2	4	1	1	1	4	1	4	5	5	5	5	5	4	4	4	4	4	4	4	4	2	1	1	2	1	2	5	2	4	0		3	1	.
048	12:15:00	13:00:00	1	1	2	3	3	1	70	0	3	4	4	4	4	1	1	1	2	1	4	4	4	4	4	4	3	3	4	4	5	5	5	5	1	2	2	2	1	1	3	4	5	0	1	3	1	.
543	20:50:00	21:00:00	0	3	1	2	2	1	70	0	3	2	4	3	3	2	1	1	4	3	5	5	4	4	4	4	5	4	4	3	5	5	5	5	2	1	1	2	1	2	5	2	5	0	1	2	1	.
526	10:30:00	10:45:00	0	1	1	1	2	1	90	0	2	2	5	2	5	5	4	2	2	1	3	4	5	5	5	4	4	4	4	4	5	4	4	4	1	1	1	1	1	1	4	2	1	0		2	1	.
544	11:10:00	11:35:00	0	3	1	3	2	3	50	0	4	3	3	3	3	4	4	4	4	3	4	3	4	5	4	4	4	4	3	3	4	5	5	5	2	2	2	2	2	1	4	2	1	0	1	3	2	Partner
476	13:15:00	13:45:00	0	2	1	1	2	1	50	0	2	2	4	2	2	1	1	1	2	1	4	3	4	4	5	4	4	4	4	4	2	4	4	4	2	1	2	2	1	1	4	3	3	3	4	3	2	Einrichtungsleitung	1
032	11:05:00	11:35:00	1	5	5	3	1	1	75	0	1	1	4	1	4	1	1	1	1	1	3	4	4	3	4	3	3	3	3	4	2	3	3	3	3	3	2	1	1	1	1	3	5	4	4	2	2	Einrichtungsleitung	1
014	13:30:00	15:00:00	1	5	3	3	1	1	80	0	1	1	5	5	5	1	1	2	2	1	4	3	4	3	4	4	4	3	3	4	1	3	3	2	2	2	2	1	1	2	4	4	3	2	4	3	2	Einrichtungsleitung	1
495	14:00:00	14:45:00	0																	3	4		3	2	1	2	3	2	3	4	3	2	3			1	1			2	1	2	1		1	2	1	.
004	13:30:00	13:15:00	1	1	1		1	1	75	1														5			3			4	4	5	5		2		1	2	1	2	5	2		3	1	2	2	PK	0
490	13:45:00	14:10:00	0	4	3	4	5	4			5	4	4	3	1	5	5	5	5	1	3	1	1	4	4	2	2	5	3	3	2	2	4	4	2	2	2	3	2		5				6	4	1	.
026	13:00:00	13:50:00	1	2	1	2	2	1	60	0	1	1	4	4		2	2	2	4	2	4	5	5	5	5	5		4	4	4	4	4	4	4	2	1	1	2	1	1	5	3	1	3	3	2	1	.
051	16:15:00	17:00:00	1	1	2	2	2		80	1	4	4	4	4	5	2	5	1	5	5	3	4	4	5	5	4	5	3	4	2	5		4	4	1	1	2	2	1	1	5	2	5	2	2	3	1	.
050	15:00:00	15:45:00	1	3	3	3	2		50	0	4	4	3	3	4	2	2	2	2	2	1	2	5	2	4	4	3	2	3	4	4	4	3	4	2	1	2	2	2	2	5	2	5	3	6	3	1	.
534	15:00:00	15:20:00	0	2	1	1	1	1	100	1	1	1	5	1	5	1	1	1	2	1	5	5	4	5	4	4	5	4	3	4	3	2	1	2	1	1	1	1	1		5	3	3	2	2	2	1	.
263	10:15:00	10:54:00	1	2	2	2			95	0	1	1	5	5	5	1	1	5	5	1	4	4	5	4	5	4	4	4	4	5	4	4	3	4	1	2	2	1	2	1	5	3	1		3	3	2	OM	1
257	10:15:00	10:45:00	1	2	1	2	1	1	90	1	3	2	4	4	5	4	3	2	2	1	4	5	5	4	5	5	5	4	4	4	5	5	3	4	2	1	2	2	1	1	5	3	4	3	3	1	1	.
590	10:45:00	11:00:00	0	5	5	5	3	1	85	1	1	1	4	3	4	3	3	1	1	1	3	1	5	3	1			1	5	5	3	4	5	5	2	2	3	1	1	1	5	3	1	4	5	3	2	Pflegekraft	0
589	10:15:00	10:45:00	0	3	4	4	2	2	50	0	1	2	3	5	2	4		1	3	1	3	4	5	5	4	4	4	4	1	4	3	3	3	1	2	2	1	2	3	1	4	3	1	3	2	2	2	Pflegekraft	1
588	10:25:00	10:40:00	0	1	1	2	1	1	100	1	3	2	1																						1	1	1	1	1	1	3	3	1	3	1	2	2	Pflegekraft	1
261	10:16:00	10:45:00	1	2	1	2	2	1	50	1	4	4	4	3	3	1	1	1	3	4	4	4	4	4	1	1	1	1	1	1	5	5	5	5	1	1		2	1	1	4	2		3	1	3	1	.
264	10:15:00	10:45:00	1	4					75	0		1	2	1			1			1	1				1	1	1		1	1			1	1						1	6	3	1	2	3	3	1	.
265	10:15:00	10:45:00	1	4	3	4	4	3	50	1	4	4	4	3	4		2	2	4	4	3			4	4	4	4	4	4	3					2	2	3	3	2	1	5	3	1	4	3	4	2	Pflegekraft
229	10:15:00	10:50:00	1	2	2	3	2	2	50	0	2	3	2	3	4	1	1	1	5	1	4	3	5	4	5	4	4	4	4	4	5	5	5	5	2	2	2	1	1	2	3	2	1	4	6	3	2	Pflegekraft	1
260	10:30:00	10:50:00	1	4	3	3	2	1	50	4	3	3	3	4	3	2	2	2	2	2	3	3	3	3	4	4	4	4	4	3	4	4	4	4	2	2	2	2	1	2	5	3	1	4	3	3	1	.
258	10:00:00	10:30:00	1	1	1	1	2	1	100	5	1	1	1	2	2	1	1	1		1	1		3	3		4	4	4	4	4	3	4	3	3	1	1	1	2	1	2	3	2	1	3	1	2	1	.
522	15:00:00	15:12:00	0	2	1	1	1	1	90	0	1	1	5	4	5	1	1	1	1	1	5	5	5	5	4	5	5	5	4	5	5	5	5	5	2	1	1	1	1	1	3	3	4	2	2	2	1	.
096	10:00:00	10:00:00	1	2	1	2	2	2	90	0	2	2	2	1	2	2	3	3	3	4	5	4	4	4	4	4	4	4	4	3	4	4	5	4	1	1	1	2	1	1	3	3	1	0	4	2	1	.
520	10:30:00	10:55:00	0	3	3	4	3	1	45	0	1	1	4	2	4	1	1	1	3	1	4	3	4	4	4	4	3	2	4	4	4	4	4	4	2	2	2	2	1	2	5	2	3	2	1	3	1	.
482	14:30:00	14:50:00	0	2	1	3	2	1	45	0	2	3	2	2	5	5	3	1	3	1	3	2	3	2	3	3	3	2	2	3	3	1	3	3	2	1	2	1	1	2	1	1	1	3	5	3	2	Pflegekraft	1
112	10:24:00	10:44:00	1	2	2	2	2	1	80	0	2	2	4	4	5	2	2	1	2	2	4	4	4	4	4	4	4	3	4	4	4	4	5	4	1	2	2	1	1	1	4	4	1	2	6	2	2	Pflegekraft	1
111	11:45:00	12:05:00	1	2	2	2	3	2	50	0	2	2	3	2	4	5	5	5	4	2	4	3	3	5	1	4	5	4	4	3	5	5	5	5	2	2	2	2	2	1	1	2	1	2	6	3	1	.	0
487	15:43:00	16:08:00	0	5	5	5	2	1	60	0	3	3	5	4	5	1	2	1	1	5	5	5	4	5	4	4	5	4	4	4	4	5	2	3	2	3	3	2	1	1	4	3	5	4	4	3	2	Pflegekraft	1
108	10:30:00	11:00:00	1	4	4	4	3	2	45	0	3	3	3	2	2	2	1	2	3	3	3	3	2	2	3	4	4	3	3	3	2	3	3	3	2	2	3	2	2	1	5	2	1	2	4	3	1	.	0
109	09:15:00	09:40:00	1	4	4	3	3	1	50	0	3	3	3	2	4	1	1	1	3	3	3	3	3	3	4	4	4	3	3	3	2	3	3	3	2	2	2	2	1	2	6	2	3	2	4	3	1	.	0
486	14:45:00	14:45:00	0	3	3	3	3	1	65	0	2	2	4	4	4	1	1	2	4	1	3	4	5	5	4	5	4	4	5	4	4	5	4	4	2	2	2	2	1	1	4	3	3	2	4	3	2	Pflegekraft	0
110	13:00:00	13:35:00	1	2	2	2	2	3	40	0	5	3	5	1	5	1	2	1	5	3	3	3	5	5	4	4	4	3	4	2	3	2	3	3	2	2	2	2	2	1	5	3	3	2	4	4	2	Pflegekraft	0
393			0	4	3	5	3	1	45	0	3	3	3	3	3	4	4	4	5	2	2	2	4	2	4	3	3	3	3	2	4	2	2	3	2	2	3	2	1	2	4	3	1	2	1	4	2	Schwiegertochter	0
088	10:00:00	10:30:00	1	3	1	1	3	2	55	0	4	3	5	4	5	1	1	1	1	3	4	4	4	4	3	4	3	3	3	3	4	4	4	4	2	1	1	2	2	1	4	3	1	0	1	2	1	.
054	18:00:00	19:45:00	1	2	2	1	2	2	65	0	4	3	3	3	3	2	4	2	2	2	3	3	4	4	3	3	3	3	3	2	3	3	4	3	2	2	1	2	2	1	4	3	4	0	1	3	1	.
481	09:30:00	10:15:00	0	2	1	2	2	1	50	0	3	2	5	5	5	1	2	1	2	1	3	4	3	4	3	4	4	5	3	4	3	4	3	3	2	1	2	2	1	1	5	4	6		4	2	2	Praktikant	1
113	10:30:00	11:20:00	1	2	3	2	3	1	58	0	2	1	5	5	5	2	3	2	5	3	5	5	5	5	4	4	4	4	4	4	4	5	4	5	2	2	2	2	1	2	4	3	1	3	4	3	2	Praktikant	1
114	09:30:00	09:45:00	1	2	3	3	3	5	50	0	1	1	5		5	5	2	1	2	1	5		5	4	4	3	4	2	3	5	4	5	4	4	2	2	2	2	3	1	1	4	3	2	4	2	2	Praktikant	1
116	11:00:00	11:45:00	1	4	2	2	4	1	53	0	2	2	5	3	5	2	1	1	1	2	3	3	4	4	4	4	4	2	3	3	4	4	4	4	2	2	1	2	1	1	6	1	1	2	4	2	2	Praktikant	1
115	09:30:00	10:40:00	1	3	1	1	4	1	50	0	1	1	5	2	5	1	1	1	1	1	3	4	4	5	4	4	4	2	3	5	4	4	4	4	2	1	1	2	1	1	5	1	1	2	4	2	2	Praktikant	1
117	09:00:00	10:15:00	1	5	5	5	2	2	10	0	2	3	4	1	5	2	1	1	2	3	1	1	5	1	5	1	1	3	3	4	4	4	4	4	3	3	3	1	2	1	6	3	1	5	4	4	2	Praktikant	1
456	10:15:00	11:30:00	0	4	3	3	3	1	63	0	5	4	4	3	5	2	1	1	2	5	4	4	5	4	4	4	3	4	3	3	4	4	4	4	2	2	2	2	1	2	6	3	1	2	4	2	2	Praktikant	1
489	10:10:00		0	3	3	4	3	1			1	2	5	3	5	4	5	2	3	1	4	4	5	4	4	4	4	3	3	5	4	4	4	4	2	2	2	2	1	1	5	3	1	3	4	3	2	Praktikant	0
174	15:00:00	15:30:00	1	1	1	1	2	2	80	0	2	2	5	5	5	3	3	3	3	5	5	5	5	5	5	5	5	5	4	5	4	4	4	4	1	1	1	2	2	1	5	3	1	0	2	3	1	.
564	19:30:00	19:58:00	0	2	3	3	3	1	70	0	2	1	5	4	5	3	4	2	5	1	4	4	5	5	5	4	4	3	4	4	4	3	4	4	2	2	2	2	2	1	6	3	3	1	2	3	1
579	13:30:00	14:15:00	0	3	3	3	3	3	45	0	3	3	3	3	3	3	3	3	3	4	4	3	3	4	3	3	3	3	3		4	4	3	3	2	2	2	2	2	1	4	3	2	3	2	3	2	Enkel	0
176	15:00:00	15:30:00	1	2	1	1	3	2	60	0	3	3	5	4	4	5	3	3	4	2	3	4	4	5	4	5	3	4	4	4	5	4	3	3	2	1	1	2	2	1	6	3	2	0	1	3	1
173	14:30:00	15:15:00	1	3	3	3	3	3	45	0	4	4	3	4	4	4	4	4	4	3	2	2	2	3	3	4	3	3	4	4	3	3	2	2	2	2	2	2	2	1	7	3	1	2	2	3	2	Pflegekraft	0
581	15:00:00	15:30:00	0	5	5	5	5	5	20	0	5	5	1	1	1	1	1	1	1	1	1	1	1	1	1	1	1	1	2	2	2	2	1	1	3	3	3	3	3	2	5	3	1	5	2	4	2	Pflegekraft	0
175	15:00:00	15:30:00	1	1	1	1	2	2	80	0	1	1	5	5	4	4	4	3	4	1	5	5	5	5	5	5	5	5	4	5	5	5	4	4	1	1	1	2	2	1	5	3	3	0	2	2	1
138	14:45:00	15:00:00	1	3	1	2	3	1	40	1	5	5	5	3	5	1	5	1	2	3	3	3	5	5	4	2	3	1	3	1	2	1	3	3	2	1	2	2	1	1	6	1	4	1	3	3	2	Pflegekraft	1
140	14:40:00	15:03:00	1	2	1	1	2	3	80	1	2	2	4	4	5	2	5	3	2	2	4	4	4	4	4	4	4	4	4	3	4	3	4	4	1	1	1	2	2	2	3	4	5	2	3	2	2	Pflegekraft	1
141	11:10:00	11:25:00	1	1	1	2	1	3	65	1	2	2	5	3	4	2	2	4	3	1	4	2	4	4	4	4	2	4	3	2	4	4	4	4	1	1	2	1	2	2	4	2	3	3	6	2	2	Pflegekraft	1
139	15:00:00	15:15:00	1	2	1	3	3	2	60	1	3	3	3	2	5	3	1	1	4	3	3	3	2	2	3	2	2	2	2	3	4	3	3	3	2	1	2	2	2	2	3	3	1	3	5	3	2	Pflegekraft	1
228	13:45:00	14:20:00	1	3	3	3	4	3	75	0	3	3	3	4	5	1	3	1	2	1	3	5	5	3	4	3	2	4	3	3	2	4	5	4	2	2	2	2	2	2	4	3	1	3	4	3	2	Sozialdienst	1
227	12:00:00	12:30:00	1	2	1	1	2	2	80	0	2	3	4	3	2	2	3	2	2	2	4	3	4	4	3	4	4	4	3	3	3	3	3	3	1	1	1	2	2	1	5	3	1	2	4	2	2	Sozialdienst	1
209	11:00:00	11:30:00	1	4	5	5	3	4	20	1	2	2	4	3	5	1	1	1	1	2	3	4	4	2	4	4	2	1	4	4	4	5	4	4	2	3	3	2	3	1	1	2	2	2	1	4	2	Partner	1
568	13:30:00	14:00:00	0	4	3	4	4	3	10	1	3	3	4	3	4	4	4	2	3	2	3	2	2	3	3	2	2	2	3	4	3	4	2	2	2	2	3	3	2	2	3	2	3	0	1	4	1
216	14:15:00	14:30:00	1	4	1	4	3	1	75	0	3	3	5	1	4	2	2	2	4	1	3	1	3	3	4	3	1	2	3	4	2	3	3	4	2	1	2	2	1	1	5	3	3	0	1	3	1
571	08:00:00	09:00:00	0	4	1	4	4	1	50	1	4	4	4	1	2	2	2	2	2	2	3	1	3	5	5	4	3	1	4	3	3	4	5	4	2	1	2	3	1	1	3	3	3	2	2	4	1
219	11:00:00	11:30:00	1	4	2	4	4	1	80	1	1	1	2	2	1	2	4	3	4	2	1	1	1	2	1	3	2	1	1	4	2	2	3	1	2	3	2	3	1	1	3	2	1	2	2	3	1
218	14:30:00	15:30:00	1		1	1	2		75	0	5	5	3	3	4	5	3		3	3	4	4	4	4	5	5	4	3	3	4	4	5	5	5	1	1	1	1	2	1	2	2	2	0	1	2	1
206	14:00:00	15:30:00	1	4	4	4	3	3	25	0	2	3	4	2	4	2	2	2	4	1	3	2	4	3	3	3	4	2	2	3	4	4	4	3	2	2	2	2	2	2	2		5	3	2	4	1
202	16:12:00	16:28:00	1	4	4	4	2	5	50	0	3	3	4	2	4	5	5	5	5	3	2	1	5	2	3	2	3	2	3	2	4	5	5	5	2	2	2	2	3	1	1	2	6	3	2	4	2	Schwiegertochter	1
200	18:45:00	19:00:00	1	5	2	5	3	1	50	0	1	1	5	1	4	1	1	1	4	1	1	1	5	3	5	1	1	1	1	5	5	5	5	5	3	2	3	2	1	1	3	2	1	3	1	4	1
195	12:49:00	13:07:00	1	3	3	3	2	2	50	0	4	4	5	3	5	4	5	2	5	1	3	5	5	4	4	3	3	3	3	3	2	3	4	4	2	2	2	2	2	2	5	3	1	2	2	4	2	Kinder	1
194	16:10:00	16:27:00	1	3	2	1	2	1	80	1	3	3	4	2	4	2	2	2	3	2	3	3	4	4	4	4	3	4	4	4	3	2	2	3	2	2	2	2	2	2	4	3	1	0	2	2	2	Tochter	1
221	13:30:00	13:45:00	1	4	4	4	4	2	80	0	4	4	2	2	1	3	3	2	3	3	2	2	4	2	4	3	2	2	2	2	3	3	3	3	2	3	3	2	2	2	2	3	2	2	2	4	2	Pflegekraft	1
220	17:45:00	18:15:00	1	3	1	3	2	2	60	0	3	3	3	4	3	1	2	1	4	3	4	3	5	3	4	3	2	3	3	3	4	4	3	4	2	1	2	2	2	2	3	2	1	0	1	3	1
215	13:50:00	14:15:00	1	5	4	5	3	2	40	1	3	4	5	3	5	1	1	1	1	1	1	5	5	1	5	3	3	4	4	3	4	5	5	5						1	5	3	1	3	4	3	2	Pflegekraft	1
214	14:05:00	14:05:00	1	5	4	5	3	2	90	0	5	5	5	3	5	2	1	2	5	1	2	2	2	5	5	1	1	2	3	3	5	3	3	4	2	2	3	2	2	1	1	2	1	2	1	3	2	Pflegekraft	1
193	09:00:00	09:30:00	1	4	3	5	4	3	50	0	3	3	3	1	4	2	3	1	4	1	3	3	2	2	5	3	3	2	2	3	2	4	1	1	2	2	3	3	2	2	3	2	3	2	1	4	2	Pflegekraft	1
150	11:00:00	11:23:00	1	3	3	3	4	3	50	0	2	2	4	3	4	2	3	3	4	4	2	3	4	3	4	3	3	2	3	3	3	5	5	4	2	2	2	2	2	1	4	3	1	2	2	3	1
149	11:00:00	11:00:00	1	1	1	2	2	1	85	1	1	1	4	4	4	2	2	2	2	1	4	3	4	3	4	4	4	4	4	4	4	4	4	4	1	1	1	2	1	1	3	3	1	0	1	2	1
170	16:45:00	16:55:00	1	4	3	3	4	1	45	0	2	2	4	1	3	1	2	1	3	1	3	3	4	2	4	4	2	4	4	5	4	3	4	3	2	2	2	3	1	1	3	3	1	1	2	3	1
172	17:00:00	17:23:00	1	4	4	5	4	1	15	1	4	5	3	2	3	3	4	5	5	3	2	3	4	2	4	2	2	2	3	2	5	5	5	5	2	2	3	3	1	2	4	2	4	2	1	4	2	Partner	1
239	16:57:00	17:32:00	1	3	2	3	3	3	40	1	3	4	3	3	3	5	5	4	5	1	3	3	3	3	3	3	2	3	3	3	4	4	5	5	2	2	2	2	2	1	3	2	1	2	1	3	2	Kinder	1
240	17:35:00	18:03:00	1	4	4	4	3	3	70	1	2	5	1	3	3	1	1	2	4	2	3	3	4	3	4	4	3	3	4	3	4	5	5	5	2	2	2	2	2	2	5	2	4	2	2	3	2		1
251	11:00:00	11:00:00	1	3	2	3	4	2	30	0	4	4	5	5	5	5	5	1	1	4	4	4	4	5	4	4	3	2	3	3	5	5	5	5	2	1	2	2	2	1	1	4	1	3	2	3	1
225	10:30:00	10:45:00	1	3	1	3	3	1	55	1	3	3	5	2	4	3	3	2	4	1	3	4	5	3	4	3	3	3	4	3	5	5	5	5	2	1	2	2	2	1	3	2	1	0	1	3	1
147	09:55:00	10:05:00	1	4	3	3	4	4			3	3	4	1	4	5	5	1	5	1	2	3	4		3	3	3	3	3	4	5	5	5	5	2	2	2	2	2	2	2		2	3	1	3	2	Partner	1
198	15:00:00	15:14:00	1	2	3	4	2	1	70	0	1	2	4	3	4	1	2	1	2	1	3	2	5	3	5	4	2	1	4	4	4	3	2	3	2	3	2	2	1	2	6	3	3	3	2	2	1
197	10:45:00	11:06:00	1	3	1	3	2	1	70	0	3	3	5	3	5	1	1	1	1	1	3	5	5	3	5	5	4	4	4	3	5	5	5	5	2	1	2	2	1	2	2	2	2	0	1	3	2	Partner	1
213	14:20:00	14:20:00	1	4	3	4	4	2	50	0	4	2	5	3	5	1	1	1	4	1	3	3	4	5	4	2	2	2	3	4	4	5	5	5	2	2	2	3	2	1	2	2	2	2	1	3	2	Pflegekraft	1
211	15:00:00	15:10:00	1	2	1	2	1	1	90	0	1	1	1	1	1	1	1	1	1	1	1	1	1	1	1	1	1	1	3	5	1	5	5	5	2	1	1	1	1	2	2	3	1	2	4	2	1
210	09:30:00	09:30:00	1	2	1	1	3	1	70	0	4		4	3	4	5		2	3	3	3	5	3	4	4	5	4	5	5	3	3	2	3	3	1	1	1	2	1		3	3	1	0		3	1
208	14:10:00	14:25:00	1	4	4	5	4	1	35	0	3	3	4	2	5	1	2	1	5	3	2	4	5		5	4	2	2	5	3	5	5	5	5	2	3	3	2	1	2	3	2	4	2	1	4	2	Partner	1
205	17:00:00	17:30:00	1	4	4	4	3	2	50	0	3	4	5	2	5	1	1	4	3	1	2	1	4	2	4	3	3	3	3	4	4	3	2	3	2	3	3	2	2	2	4	3	1	3	1	3	2	Sohn	1
204	15:05:00	15:25:00	1	3	1	2	3	1	50	0	3	2	5	3	5	2	2	2	5	1	3	3	3	2	4	4	3	3	4	4	5	5	5	5	2	1	2	2	1	2	3	2	1	0	1	3	2	Partner	0
203	17:30:00	18:00:00	1	5	4	4	4	3	15	0	3	3	4	2	3	1	3	1	2	2	2	2	4	3	3	2	1	1	3	4	3	4	3	3				3	1	1	3	3	1	1	1	4	2	Kinder	1
243	16:45:00	17:00:00	1	5	5	5	3	3	25	1	5	4	3	1	3	1	1	1	1	1	3	2	3	2	4	4	4	2	4	4	5	5	5	5	2	3	3	2	2	2	5	2	5	4	2	3	2	Partner	1
533	08:30:00	09:00:00	0	2	1	1	2	1	30	0	2	2	5	5	5	1	1	2	2	1	2	2	5	5	4	4	4	4	4	4	5	5	4	4	2	1	1	2	1	1	1	2	2	0	1	2	1
516	17:00:00	17:00:00	0	3	1	1	3	2	70	2	2	2	4							4	4	3	3	4	4	4		2	4	3	4	4	4	4	2	1	2	2	2	1	1	3	1		1	2	1
237	14:36:00	15:12:00	1	3	2	3	3	2	60	0	4	5	4	2	5	3	3	3	4	3	2	3	4	4	4	4	3	3	3	3	4	4	4	4	2	2	2	2	2	2	5	3	1	2	1	3	2	Tochter	1
148	14:00:00	14:40:00	1	4	2	3	3	2	50	0	3	4	3	3	3	2	4	2	4	3	2	3	4	3	4	4	3	3	4	3	5	5	4	4	2	2	2	2	1	2	5	4	4	2	2	4	2	Partner	1
146	15:00:00		1	1	2		1	1			1	1	1							1					4	4	4	4							1	2	1	1		1	1	2	2		1	3	2	Partner
144			1	3	3	4		3	40		4	4	3	3	4			4	5	3		3	2	2	3					4			3	3	2	2	2	2	2		3	3	1	3	2	3	1
145	14:15:00	14:15:00	1	5	1	2	3	2	60	0	3	3	3	3	3	3	3	2	2	1	1	3	3	3	4	3	4	3	3	4	3	3	3	2	2	1	2	2	2	2	3	3	2	3	4	2	1
223	13:30:00	14:00:00	1	2	2	2	2	1	55	0	3	3		4	4	4	4	4	4	4	4	4	4	4	4	4	4	4	4	3	3	3	3	3	2	2	2	2	1	1	5	4	1	0	1	2	1
224	08:00:00	08:20:00	1	3	3	4	3	3	73	0	3	4	4	2	2	5	5	2	5	3	2	2	4	3	3	4	3	3	3	3	4	5	4	4	2	2	2	2	2	1	3	2	2	1	1	3	2	Kinder	0
143	14:07:00	14:15:00	1	1	1	1	2	1			1	1	5	4	5	3	4	2	4	1	4	3	4	4	4	4	4	4	4	5	4	4	4	4	1	1	1	2	1	1	2	2	2	0	1	3	1
199	14:00:00	14:20:00	1	4	2	2	3	2	75	0	3	3	5	2	3	1	3	3	2	3	3	4	4	4	4	4	4	4	3	3	3	4	4	5	2	1	1	2	1	2	3	3	1	0	1	3	2	Kinder	1
565	07:00:00	08:00:00	0	2	1	4	2	3	50	0	3	3	2	1	4	5	5	5	5	2	4	3	1	5	2	2	3	2	3	3	4	3	5	5	1	1	2	2	2		4	2	4	0		4	1
222	15:30:00	15:40:00	1	2	1	2	2	1	60	0	3	2	4	4	4	3	2	2	2	3	3	3	4	4	4	3	4	4	4	3	5	5	4	4	2	1	1	2	1	2	3	2	5	0		3	1
570	14:00:00	14:20:00	0	3	2	3	3	3	50	1	3	3	3	2	4	4	4	1	4	1	3	3	3	2	4	4	3	3	3	3	2	2	3	4	2	1	3	2	2	1	3	3	1	2		4	1
569	08:30:00	09:05:00	0	4	4	3	3	1	50	1	2	4	5	4	5	4	1	1	5	4	2	1	4	3	3	2	2	2	3	3	3	4	3	3	2	1	2	2	1	2	5	2	1	0	1	3	2	Pflegekraft	1
567	08:15:00	09:10:00	0	1		1	1	1	80	0	2	2	5	5	5	1	1	1	1	1	5	5	5	5	4	4	4	4	5	4	5	5	5	5	1	1	1	1	1	1	4	2	1	0	1	3	2	Azubi	0
566	08:15:00	09:10:00	0	3	3	3	1	1	80	0	4	5	5	5	5	1	1	1	1	1	4	5	5	5	4	4	4	4	5	3	5	5	5	5	1	2	1	1	1	1	5	3	1	2	2	3	2	Azubi	1
168	15:40:00	16:15:00	1	1	1	1	2	2	68	0	2	3	4	4	4	1	1	1	2	1	4	3	4	5	4	4	4	4	3	3	4	4	4	4	1	1	2	2	2	1	5	3	1	0	1	2	1
592	10:05:00	10:30:00	0	4	4	4	4	4	15	0	4	4	5	1	5	1	1	1	3	1	2	1	5	2	4	2	2	1	2	2	3	3	4	3	2	2	3	3	3	1	5	3	1	3	2	4	2	Sohn	1
255	14:30:00	15:05:00	1	3	1	2	4	3	50	1	1	3	4	3	2	3	4	4	4	3	2	3	4	3	3	3	2	2	3	3	3	3	3	3	2			2	2	1	4		3	1	2	3	1
133	16:30:00	16:55:00	1	4	5	5	4	1	40	0	2	3	4	4	4	1	1	2	2	2	3	2	4	4	4	4	4	2	4	3	5	5	4	4	2	3	3	2	1	1	5	3	1	3	6	3	2	Tochter	1
444	16:00:00	16:25:00	0	3	2	3	3	3	50	0	1	2	4	1	4	4	4	4	4	1	4	3	5	3	4	3	2	3	3	3	4	4	4	4	2	2	2	2	2	1	6	3	3	3	2	3	1
441	16:30:00	16:30:00	0	4	4	4	4	2	30	1	3	4	3	1	4	4	4	4	5	3	1	2	4	1	4	2	1	1	2	3	4	5	2	5	2	2	2	2	1	1	2	2	1	4	2	4	2	Partner	0
443	12:00:00	12:15:00	0	4	4	4	3	4	30	0	4	4	4	1	3	4	3	2	4	4	2	2	3	1	5	2	1	1	3	1	2	2	3	4	2	2	3	3	3	1	5	3	6	2	2	3	2		1
135	16:30:00	17:05:00	1	3	3	4	4	4	40	0	5	2	4	3	5	3	1	4	4	1	3	4	2	2	4	4	4	4	4	4	4	2	3	4	2	2	2	2	2	2	6	2	1	2	2	3	2	Partner	1
442	11:40:00	12:00:00	0	3	3	3	3	2	70	0	3	3	3	3	2	2	1	1	2	2	2	3	3	2	1	3	4	2	3	3	3	3	3	3	2	2	2	2	2		4	2	1	2	2	3	1
134	09:00:00	09:20:00	1	4	2	3	4	3	55	0	4	2	4	3	4	5	5	1	4	2	3	4	2	5	4	3	3	3	3	3	4	4	4	4	2	2	2	3	2	1	5	3	4	2	2	3	2	Pflegekraft	1
137	11:00:00	11:30:00	1	4	2	3	3	2	30	1	3	3	4	3	3	3	4	4	4	3	3	3	4	3	4	4	4	4	3	3	2	3	3	4	2	2	2	2	2	1	4	3	1	2	2	3	1
457	15:15:00	15:50:00	0	2	1	3	1	1	50	0	3	2	4	4	5	1	3	1	2	1	3	4	2	4	4	4	4	4	4	4	4	4	5	5	2	1	2	1	1	2	7	3	3	2	2	3	2	Tochter	1
136	11:00:00	12:00:00	1	5	5	5	4	4	5	0	5	5	2	2	5	5	5	3	5	4	1	1	5	4	5	1	1	1	3	1	5	5	4	4	3	3	3	3	2	2	1	2	1	5	2	5	2		1
464	12:00:00	12:12:00	0	4	4	4	3	1	25	0	1	1	4	3	4	2	2	2	3	1	3	3	4	5	4	4	3	3	3	5	4	4	4	4	2	2	2	2	1	1	1	3	5	0	1	4	1
466	14:20:00	14:43:00	0	2	1	2	3	2	65	0	3	3	5	5	5	3	3	3	3	5	4	3	5	5	4	2	2	2	2	4	5	5	4	4	2	1	2	2	2	1	4	3	3	0	4	3	1
471	12:00:00	12:20:00	0	3	1	1	2	2	65	0	5	1	4	4	5	5	5	4	3	1	3	3	5	4	4	3	3	2	3	5	4	4	4	5	2	1	1	2	2	1	4	3	4	0	2	3	1
463	18:00:00	18:25:00	0	4	4	3	4	3	45	0	1	1	5	3	4	4	4	4	4	1	5	4	5	5	5	4	4	2	3	5	4	4	4	5	2	2	2	3	2	1	3	3	5	3	4	3	1
473	17:00:00	17:20:00	0	1	1	2	2	1	80	0	2	2	4	2		1	2	2	4	3	4	5	4	4	1	1	1	1	4	3	5	5	4	4	1	1	1	2	1	1	5	3	1	1	2	2	1
472			0	1	1	1	1	2	70	0	3	2	4	3	3	1	1	1	3	3	2	2	3	3	3	3	3	3	3	3	2	4	3	3	1	1	1	1	2	1	1	4	5	0	4	2	1
474	10:30:00	10:40:00	0	1	1	1	2	1	80	0	2	1	5	4	5	1	1	2	4	5	5	4	2	4	4	4	3	2	3	4	2	1	2	1	1	1	1	2	1	2	3	1	1	0	1	2	1
461	13:10:00	13:25:00	0	4	4	3	5	2	55	0	3	2	2	2	4	4	5	2	5	2	3			5	4	4	2	2	4	3	4	4	5	4	2	2	2	3	2	1	5	3	5	2	1	3	1
468	17:15:00	17:30:00	0	2	1	2	2	1	75	0	3	3	5	4	4	3	4	3	3	2	4	4	4	5	5	4	4	4	3	3	4	4	4	4	2	1	2	2	1	1	3	4	5	0	4	2	1
120	17:20:00	17:40:00	1	3	1	2	2	2	45	0	3	2	5	3	4	2	2	2	2	3	3	4	4	4	5	4	4	3	4	3	4	4	4	4	2	1	2	2	2	1	3	1	3	0	2	3	1
118	15:45:00	16:05:00	1	2	1	1	2	1	85	0	2	1	5	3	4	1	1	2	1	1	5	5	4	3	4	4	3	4	4	4	2	3	4	4	2	1	1	2	1	1	2	4	3	0		2	1
0007	12:30:00	13:00:00	0	2	1	2	3	1	80	0	2	1	4	4	4	1	1	1	1	2	3	3	4	4	4		4	4	4	3	5	5	5	5	2	1	1	2	2	2	3	2	2	0	4	2	2	Sozialdienst	1
429	14:15:00	14:45:00	0	1	1	1	2	3	85	0	4	4	4	1	2	4	4	3	4	2	1	3	3	3	3	3	4	1	3	4	3	3	3	2	1	1	1	1	2	1	4	3	1	2	4	3	1
0021	10:00:00	10:20:00	0																																1	1	1	2	1						4	2	1
0019	13:00:00	13:20:00	0	1	3	3	1	4	75	0	3	2	4	2	3	2	2	1	2	3	4	3	3	2	4	3	2	3	3	4	3	4	4	3	1	2	2	1	3	1	5	3	1	4	4	2	2	Sozialdienst	1
0015	15:00:00	15:30:00	0	4	2	3	3	1	65	0	3	3	4	4	5	1	2	1	3	3	4	4	4	5	4	4	3	2	3	3	5	5	4	4	2	2	3	2	1	1	5	3	5	3	4	2	1
0020	12:45:00	13:17:00	1	3	5	3	3	1	50	0	4	1	3	1	4	1	1	1	1	1	4	5	2	5	2	4	4	4	4	3	4	3	3	3	1	3	2	2	1	1	2	4	1	2	4	3	2	Sozialdienst	1
0016	09:04:00	09:31:00	1	1	3	1	3	1	100	1	3	2	5	5	5	1	1	1	1	1	5	5	5	5	4	4	4	3	3	4	1	1	1	1	1	2	1	2	1	1	5	1	1	2	4	2	2	Pflegekraft	1
028	15:00:00	15:25:00	1	1	1	1	1	1	90	0	2	1	5	3	4	2	2	2	4	1	5	3	4	4	4	4	4	4	3	4	3	4	3	3	1	1	1	1	1	2	1	4	6	0	3	1	2	Pflegekraft	1
167	17:00:00	18:00:00	1	4	3	4	4	2	20	0	3	2		3	3	3	2	3	3	3	2	3	4	4	4	2	2	2	3	3	2	3	4	4	2	2	3	3	2	1	4	3		2	2	4	1
027	08:10:00	08:40:00	1	3	3	3	3	3	45	0	4	5	2	1	3	4	4	4	5	3	2	1	3	2	4	3	3	2	1	3	3	3	3	3	2	2	2	2	2		7	3	1	3	6	3	2	Pflegekraft	0
241	17:15:00	17:40:00	1	3	2	2	2	1	45	0	3	2	4	4	3	1	1	1	5	2	4	4	4	2	4	3	1	4	4	3	4	5	4	4	2	1	1	2	1	2	4	2	1	3	2	2	2	Tochter	1
535	15:30:00	15:50:00	0	1	1	2	1	1	90	0	2	2	4	2	3	2	2	1	2	3	5	4	3	3	4	4	3	4	4	3	4	3	4	3	1	1	1	2	2	1	3	3	3	0	1	2	1
494	08:30:00	09:02:00	0	1	1	2	2	1	80	0	1	2	5	4	4	2	2	4	4	1	4	4	4	4	4	4	4	4	3	4	5	5	4	5	1	1	1	1	1	1	1	2	2	0	3	1	1
586	11:12:00	11:31:00	0			3	1	2	50	0	1	2	5	2	4	4	5	5	5	3	5	3	2	5	3	4	2	3	3	4	3	3	3	2	3	3	2	2	1	1	1	2	2	3	6	3	2	Pflegekraft	1
030	13:50:00	1900-01-14 07:12:00	1	2	4	3	1	1	20	0	3	3	2	2	3	3	3	3	3	2	3	2	4	3	4	2	2	2	2	3	4	4	2	2	2	2	2	1	1	1	5	3	6	3	6	3	2	Pflegekraft	1
584	13:00:00	13:28:00	0	1	1	1	1	1	90	0	1	2	5	4	5	3	4	4	4	1	5	3	4	5	4	3	4	4	3	4	4	2	2	3	1	1	1	1	1	1	3	3	2	1	3	2	1
585	11:43:00	12:04:00	0	2	2	3	2	2	60	0	1	3	3	3	3	3	2	1	2	3	5	3	2	5	4	4	4	4	3	4	3	3	2	3	2	1	2	2	1	2	5	3	1	3	6	3	2	Pflegekraft	1
031	10:00:00	10:20:00	1	2	2	2	1	1	63	0	4	4	3	3	3	2	2	1	1	4	3	2	3	3	4	3	2	2	2	2	3	3	4	4	2	1	1	2	1	2	3	3	5	2	5	2	2	Pflegekraft	1
587	09:30:00	09:48:00	0	2	2	3	3	1	50	0	2	3	5	3	5	1	1	1	2	3	1	3	3	5	4	4	2	2	5	2	5	5	5	3	2	2	2	3	1	2	4	2	1	4	5	3	2	Pflegekraft	1
492	09:14:00	09:32:00	0	2	2	2	1	1	70	0	2	3	3	1	3	5	4	4	4	4	3	1	3	4	4	4	4	3	3	3	3	3	3	3	2	2	2	1	1	2	3	3	1	2	5	3	2	Pflegekraft	1
029	09:00:00	09:25:00	1	4	4	3	2	3	30	0	4	4	1	1	2	5	5	4	5	3	1	1	3	2	4	3	3	1	2	2	5	5	5	5	2	3	2	2	2	2	6	3	6	4	6	4	2	Pflegekraft	1
496	14:00:00	14:25:00	0	3	3	4	4	3	25	0	2	2	3	1	2	4	5	5	5	1	2	2	3	3	2	2	2	2	1	3	3	1	1	2	2	2	2	3	2	1	7	3	1	2	2	4	2	Pflegekraft	1
238	17:15:00	17:40:00	1	2	1	3	3	1	50	1	2	2	1	1	1	3	3	4	4	1	4	4	3	4	4	4	2	4	4	3	5	5	4	5	2	1	2	2	1	1	3	2	1	2	1	3	1
493	11:30:00	12:10:00	0	1	1	1	1	1	90	0	1	2	5	3	4	1	2	3	5	1	5	3	4	5	4	4	4	4	3	4	5	3	4	4	1	1	1	1	1	2	1	2	1	1	5	2	1
491	14:30:00	14:49:00	0	4	5	5	3	2	30	0	4	5	3	2	4	3	2	2	2	3	1	1	4	1	3	3	2	2	1	3	3	4	3	4	2	3	3	2	2	2	5	2	4	4	6	4	2	Pflegekraft	1
640	15:30:00	16:00:00	0	2	2	2	3	2	50	1	2	2	2	1	1	2	2	1	2	3	2	3	4	2	4	3	3	2	3	3	2	2	3	3	2	2	2	2	1	1	5	2	1	2	3	3	2	Partner	0
600	14:50:00	15:20:00	0	3	4	4	3	2	60	0	2	3	3	2	4	1	1	1	3	1	3	4	5	5	5	4	4	1	4	3	4	4	4	4	1	2	2	2	2	2	3	2	1	3	6	3	2	Pflegekraft	1
256	14:30:00	15:00:00	1						35	1	2	3	4	3	4	5	3	4	3	3	4	4	4	3	4	4	2	3	3	4	4	5	4	4	2	3	2	2	1	1	6	3	2	4	2	3	1
245	09:05:00	09:20:00	1	3	2	1	4	2	50	1										5	3	3	5	5	4	4	4	4	3	3	2	4	4	4	2	2	2	2	2	1	2	3	1	1	2	3	2	Pflegekraft	1
247	09:30:00	09:50:00	1	4	3	4	3	3	60	1	3	4	4	2	4	1	1	1	1	2	2	4	5	4	5	4	3	3	3	2	4	4	4	3	2	2	2	2	2	1	5	3		2	2	3	2	Pflegekraft	1
599	10:00:00	10:40:00	0	4	3	3	3	1	40	0	2	3	4		4	2	2	1	4	1	3		3	3	4	3	2	1	3	4	2	3	4	3	2	2	3	3	1	1	3	3	1	2	2	4	1
595	14:00:00	14:00:00	0	4	2	4	2	2	40	0	4	5	3	1	4	2	4	2	4	3	3	1	4	3	4	3	2	2	1	3	4	3	3	3	2	2	2	2	2	2	4	2	3	3	2	4	1
253	16:21:00	16:42:00	1	4	4	4	2	2	50	0	3	4	3	1	4	2	1	1	1	3	2	1	4	2	5	2	1	2	3	3	4	5	4	5	2	2	2	1	1	1	6	3	3	3	2	2	2	Enkel	1
252	11:10:00	11:25:00	1	4	4	4	3	2	58	0	2	4	3	3	3	4	4	4	4	1	3	3	4	3							4	4	4	3	2	3	2	2	2	1	4	2	4	2	1	3	1
593	12:00:00	13:30:00	0	3	3	2	2	1		3	1	1	4	4	4	4	5	4	4	3	3	3	3	4	5	5	2	4	3	3	4	5	4	5	2	2	2	2	1	2	4	4	1	2	2	2	1
594	11:30:00	11:45:00	0	4	3	4	3	1	20	0	1	3	3	1	1	4	2	1	1	1	2	2	4	2	1	3	2	1	1	4	3	4	3	4	2	2	3	3	2	1	4	2	3	3	2	4	1
598	11:00:00	11:35:00	0	4	4	4	3	2	45	0	5	5	5	1	4	3	5	2	5	5	3	1	5	4	4	3	2	1	3	1	4	4	5	4	2	3	2	2	2	1	7	3	3	3	2	3	2	Pflegekraft	1
519	21:00:00	21:30:00	0	1	1	1	2	1	55	0	2	2	3	2	2	3	4	3	4	5	3	3	4	4	4	4	4	4	3	3	4	4	4	3	1	1	1	2	1	1	4	2	1	0	1	3	1
300	15:20:00	15:47:00	1	2	2	3	1	1	63	0	3	3	4	4	2	1	1	1	5	5	3	4	5	3	4	3	4	3	3	3	3	4	2	2	2	2	2	1	1	1	5	3	3		4	2	2	Betreuung	1
622	17:50:00	18:17:00	0	3	2	3	1	1	45	0	2	3	3	4	2	1	2	2	3	2	3	3	4	5	4	4	4	3	3	3	2	4	3	3	2	2	2	2	1	2	3	3	1	4	2	3	2	Sohn	1
612	09:20:00	09:45:00	0	3	2	5	2	2	50	0	4	4	3	2	5	1	5	5	5	1	5	3	4	3	4	4	4	3	4	4	2	5	3	5	2	2	3	2	2	1	1	2	3	4	4	2	2	Betreuung	1
284	14:10:00	14:50:00	1	3	2	4	4	1	45	0	3	3	4	1	4	3	3	1	5	4	3	4	4	3	4	4	4	2	4	3	4	4	4	4	2	2	2	2	1	1	6	3	3	3	4	3	2	Pflegekraft	1
268	08:30:00	08:45:00	1	3	3	2	3	2	50	0	2	3	5	4	3	3	2	1	5	1	4	3	3	5	5	3	4	4	3	3	3	2	4	5	2	2	2	2	1	1	5	4	1	3	4	3	2	Betreuung	1
275	16:10:00	17:00:00	1	3	3	3	3	3	70	1	5	4	3	1	1	1	1	2	5	3	3	1	1	1	2	2	2	2	3	3	1	1	3	1	1	1	2	3	2		2	1	1	2	4	4	1
273	16:30:00	16:50:00	1	1	1	1	2	1	60	0	1	1	4	2	4	1	1	1	1	1	3	3	5	5	5	4	4	4	4	4	4	4	4	4	1	2	1	2	1	1	6	3	1	4	4	2	2	Betreuung	1
283	14:10:00	14:35:00	1	5	3	3	2	2	50	0	2	2	4	2	4	1	1	1	1	1	2	4	4	4	4	4	4	4	4	4	2	4	4	4	2	2	2	1	1	1	6	3	1		4	3	2	Betreuung	1
550	14:00:00	14:30:00	0	1	1	1	2	2	85	1	2	1	4	4	4	3	2	4	3	5	5	4	3	5	4	4	4	4	4	4	4	3	5	4	1	1	1	1	1	1	4	3	1	0	1	2	1
278	14:00:00	14:30:00	1	2	2	2	4	1	50	0	4	2	4	1	4	1	1	1	1	1	3	3	4	5	5	5	4	3	4	3	4	4	2	2	2	2	2	3	1	1	7	3	1	2	4	3	2	Pflegekraft	1
069	10:20:00	10:35:00	1	4	5	3	4	1	30	0	2	4	4	1	4	1	4	4	4	1	3	3	4	3	5	3	2	2	2	4	3	3	4	4	2	3	2	2	1	1	4	3	1	3	4	3	2	Ergotherapeutin	1
248	12:20:00	13:20:00	1	3	3	4	4	3	30	0	4	4	3	4	4	2	2	1	5	3	3	3	4	2	4	3	4	2	3	3	5	5	4	4	2	2	3	2	2	2	1	2	1	2	2	4	1
277	15:10:00	15:35:00	1	2	2	2	2	2	30	0	2	2	4	2	2	2	2	1	1	3	3	3	5	4	4	4	4	4	3	3	4	4	4	4	2	2	2	2	1	1	6	3	1	3	4	3	2	Betreuung	1
280	14:10:00	14:35:00	1	2	4	3	3	2	40	0	1	1	4	1	3	1	1	1	2	1	3	3	5	3	4	4	4	4	3	4	4	4	4	4	2	2	2	2	1	1	5	3	1		4	3	2	Betreuung	1
279	09:00:00	09:30:00	1	5	4	5	1	1	50	0	5	5	4	3	5	2	4	1	5	1	3	3	5	3	5	3	2	2	3	4	2	5	5	5	2	2	2	1	1	1	4	3	4	3	4	2	2		1
267	10:20:00	10:45:00	1	4	1	1	3	1	50	0	4	4	5	3	4	2	1	1	3	2	5	4	4	4	4	4	4	4	4	4	5	5	5	4	2	1	1	2	1	1	5	2	1	2	4	3	2	Betreuung	1
276	16:00:00	16:20:00	1	2	2	2	2	1	50	0	1	1	4	3	3	1	2	1	2	1	3	3	2	2	1	1	1	4	4	3	2	4	4	4	2	2	2	2	1	2	4	1	4	3	4	2	2	Betreuung	1
266	12:10:00	12:30:00	1	4	2	2	3	4	40	0	2	2	5	4	4	5	5	4	4	2	5	4	4	5	4	2	2	4	3	4	3	1	3	2	2	1	2	2	2	2	3	3	1	4	4	3	2	Pflegekraft	1
272	12:00:00	12:00:00	1	3	1	1	2	1	75	0	2	2	4	2	4	1	1	2	2	1	4	3	4	4	4	4	4	4	3	4	4	4	4	4	2	1	1	2	1	1	6	3	3	2	4	3	2	Betreuung	1
611	10:20:00	11:10:00	0	2	2		2	1	80	0	1	1	4	3	5	1	1	1	2	1	3	3	4	1	4	3	4	4	4	4	4	4	4	5	2	2		2	1	1	5	3	3	2	4	2	1
271	13:40:00	14:08:00	1	4	2	3	4	1	55	0	3	2	4	1	3	1	2	3	4	3	3	3	3	4	3	5	3	4	4	3	5	5	3	4	2	2	2	3	1	1	5	3	1	3	4	4	2	Ergotherapeutin	1
270	14:00:00	14:35:00	1	4	3	4	4	2	60	0	4	3	4	3	2	4	5	5	5	4	3	3	5	5	4	4	2	4	4	3	3	4	4	3	2	2	1	3	2	1	3	3	1	2	4	3	2	Betreuung	1
085	16:10:00	16:45:00	1	5	2	3	3	2	50	0	3	3	4	3	4	4	4	3	3	1	3	2	4	4	4	3	2	3	3	3					2	2	2	2	2	1	4	3	1	2	4	3	2	Sohn	0
081	11:30:00	12:00:00	1	2	2	3	2	2	50	1	2	2	4	2	4	1	3	1	2	1	2	3	5	5	4	4	2	4	4	3	4	5	5	5	2	2	2	2	2	1	5	3	1	2	4	3	2	Sozialdienst	1
083	13:45:00	14:10:00	1	5	4	2	2	1	75	0	2	1	4	4	5	2	2	2	2	1	5	4	5	5	5	4	4	5	4	4	5	5	5	5		2	2	2	1	1	2	3	2	3	4	2	1
250	17:30:00	18:00:00	1	2	1	3	3	1	60	0	2	1	4	4	4	1	1	1	2	1	3	4	5	4	5	4	2	3	3	3	5	5	4	5	1	1	2	2	1	1	5	3	5	3	2	3	2	Tochter	1
634	14:00:00	14:30:00	0	3	3	2	3	4	35	0	1	1	2	1	2	4	4	4	5	2	3	1	2	3	3	2	2	2	3	4	3	2	3	2	2	2	2	2	3	2	1	1	1	2	2	3	1
638	12:00:00	12:20:00	0	3	5	5	2	2	100	0	2	2	2	1	2	3	3	3	2	1	2	3	4	2	3	3	2	2	3	3	4	3	3	3	2	3	3	2	2	1	3	3	5	4	5	2	2	Kinder	0
[truncated: 42 more columns]
